# Supplementary material for: Diversification of Lipopeptide Analogues Drives Versatility in Biological Activities
Source: J Agric Food Chem. 2025 Jan 6;73(2):1403–16. doi: 10.1021/acs.jafc.4c11372 (PMC11741111; doi:10.1021/acs.jafc.4c11372)
Supplement: Supplementary file 2 — jf4c11372_si_002.xlsx [file jf4c11372_si_002.xlsx]

## Sheet: ITURINS MS_MS
	Figure S2A				Figure S2B				Figure S2C				Figure S2D				FigureS2E
m/z	Intensity	Area		m/z	Intensity	Area		m/z	Intensity	Area		m/z	Intensity	Area		m/z	Intensity	Area
23.148	85.1	11.2		70.042	4318	436		70.071	1991	188		70.029	458	52.3		104.866	279	76
70.764	1546	145		87.032	552	74.1		74.506	136	29.3		136.032	152	41.6		215.995	707	250
87.836	317	31.4		101.047	1009	158		87.064	390	46.3		212.094	291	121		265.061	282	107
101.921	496	62.5		115.074	372	92.6		101.076	717	92.8		226.094	221	90.7		269.996	461	184
115.98	263	36.8		132.055	240	50.7		105.071	229	56.6		243.074	228	101		287.085	240	107
133.042	155	36.2		136.044	1406	300		115.096	273	43.4		278.07	151	65.3		291.072	190	82.1
137.07	681	137		139.052	212	49.9		132.115	164	31.3		281.092	160	77.9		296.022	433	188
140.075	145	26.5		147.027	260	64.7		136.09	717	152		292.98	240	95.9		304.982	228	103
158.135	165	35.5		157.025	266	73		139.089	139	30.3		299.109	297	144		313.06	1645	841
168.157	390	87.3		167.058	669	218		147.061	150	33		316.095	240	127		322.04	2569	1232
175.2	326	78		174.035	800	207		157.075	163	45.4		322.035	235	117		338.095	292	171
182.233	183	52.5		181.061	393	109		167.091	414	97.4		340.106	225	101		345.105	291	180
185.312	989	304		184.119	1984	727		174.09	353	104		362.025	369	175		362.112	2950	1498
192.257	224	65		191.038	353	105		181.108	241	59.4		378.036	372	188		366.092	1024	566
196.278	207	56.1		195.041	315	109		184.136	697	222		384.044	1515	825		384.092	40430	21326
199.378	473	143		198.173	1206	471		195.073	233	66.8		389.095	257	142		396.195	506	258
203.274	204	56.9		202.033	502	165		198.207	1057	331		392.12	289	154		400.048	1032	523
209.35	896	266		208.051	1641	563		202.085	340	105		400.044	290	155		406.144	534	338
213.339	1752	503		212.046	5211	1722		208.137	529	165		406.084	638	367		421.184	406	294
220.361	137	44.3		219.034	309	81.3		212.112	2678	817		410.092	319	165		433.239	1036	566
227.406	514	175		226.068	1139	435		216.027	199	65.1		421.056	700	363		438.218	1696	1004
230.411	388	120		229.064	950	326		220.053	211	67.9		431.028	450	222		441.223	592	419
235.423	179	54.7		233.033	396	128		223.168	175	58.3		441.141	342	198		455.219	11381	6264
238.406	158	52.3		243.029	3397	1097		226.114	765	244		448.057	338	178		497.191	548	396
244.451	849	301		250.04	935	321		229.123	570	183		455.177	372	220		518.256	1415	902
251.475	355	129		254.061	597	246		233.089	258	77.4		466.059	350	194		544.238	605	337
255.496	296	115		261.016	626	224		237.128	238	91.3		469.165	683	372		555.16	646	431
262.461	386	113		264.014	1788	665		243.103	2347	754		497.049	831	452		578.14	810	805
265.459	764	239		271.064	2762	1112		248.09	254	103		518.073	733	422		622.194	1510	1022
272.555	1012	376		278.038	3869	1520		254.099	287	108		520.136	566	397		639.228	925	661
279.545	1449	514		281.04	2969	1176		261.1	404	153		535.116	913	497		644.144	6039	4267
282.568	1280	463		295.09	2102	949		264.101	1034	375		549.147	630	395		661.141	7858	5629
296.654	1121	481		299.025	6657	2384		271.13	1397	487		566.226	602	356		666.297	837	567
300.616	1893	694		306.053	921	364		275.103	314	109		591.223	918	475		683.172	2248	1989
306.637	271	104		309.154	967	420		278.123	1661	632		639.161	753	430		689.303	1466	1054
310.745	261	128		313.116	2178	834		281.131	1201	448		655.077	1492	1021		693.343	1672	1082
314.757	822	335		316.039	4133	1503		285.222	321	126		661.092	3082	2217		698.321	980	767
317.684	1213	453		320.034	1459	602		293.155	539	230		666.225	1333	867		705.127	1819	1267
321.671	569	214		323.051	5528	2343		295.155	781	337		680.253	2926	1893		715.264	1759	1449
324.721	2126	908		327.165	1458	640		299.123	3507	1261		698.233	1149	682		728.391	999	1190
328.786	513	205		330.039	1002	465		313.16	620	306		718.21	813	561		732.276	1615	1227
331.701	573	242		337.13	1583	689		316.149	2602	952		767.314	851	556		741.267	2434	1922
338.8	449	176		340.055	4388	1821		320.158	941	398		795.237	1136	766		754.453	2448	2573
341.785	1379	601		351.091	760	371		323.16	1665	726		808.244	1263	863		756.312	2628	2165
352.776	351	163		354.153	867	390		327.249	1728	604		812.231	927	679		763.256	5568	3621
362.748	432	178		361.041	778	337		330.134	517	219		823.332	1298	1059		769.362	1036	581
366.816	396	191		365.057	1042	459		334.17	542	233		826.229	947	705		794.339	1753	1314
376.817	704	305		375.025	1428	684		337.231	1258	503		829.231	1061	751		817.294	1397	1206
383.871	1122	506		382.049	2884	1281		340.155	2173	815		843.262	1992	1471		825.291	1176	1033
390.856	1303	580		389.014	3576	1518		354.248	926	370		854.347	1437	1162		982.326	1109	892
393.878	2467	1105		392.015	7666	3265		362.152	1202	513		874.274	1008	778		1007.27	946	867
407.904	2004	884		406.014	9307	3703		365.174	692	287		922.197	1114	1234		1022.27	2099	1967
410.976	2824	1441		409.069	8622	4083		375.137	617	262		942.517	1527	1482		1034.16	1374	1129
418.915	537	280		417.003	1403	644		379.188	789	370		951.538	1296	1357		1036.16	848	744
421.938	1183	544		420.026	2480	1223		384.115	8726	3372		957.227	2053	1581		1041.44	963	1099
425.022	694	292		423.149	2973	1503		389.151	1694	700		974.24	4606	3470		1043.45	1680	1817
429.035	1917	895		427.087	8315	3493		392.15	2601	1166		982.603	1991	2094		1047.02	1139	1279
432.941	508	202		434.024	2740	1261		400.185	764	375		990.08	1754	1764		1049.24	3252	4225
435.959	846	387		437.041	4822	2370		406.159	5383	2181		1007.75	1134	1726		1052.16	923	806
438.993	2049	863		441.152	3484	1981		410.162	2918	1167		1019.98	1738	1917		1054.36	2830	2886
443.064	1455	671		451.073	1708	924		417.144	775	340		1023.11	1433	1674		1056.79	7666	11846
453.047	597	290		454.029	3043	1333		421.19	2043	927		1034.73	4915	7397		1062.58	6274	9460
456.034	773	359		458.043	1496	794		423.268	2026	877		1037.87	2107	3173		1065.11	70248	68632
460.053	807	365		465.111	2394	1121		427.182	1766	812		1041.45	2813	4870		1072.37	46606	41309
464.07	626	327		479.114	3703	1969		431.19	1429	628		1047.09	2936	4412		1078.46	35675	63306
467.152	1139	562		486.027	3784	2044		434.17	1521	719		1050.97	22809	23175		1084.35	9425	8083
471.093	700	315		489.075	1980	1136		437.192	1731	831		1054.78	3406	4934		1087.57	24042	29515
481.144	1331	627		496.099	1804	1042		441.252	8255	3336		1057.13	17068	16492		1092.65	27303	48872
488.115	1803	848		503.064	5722	3116		448.201	1151	530		1063.06	12075	21127		1095.41	6628	6354
491.136	1068	532		507.102	8877	4875		451.223	1553	719		1065.64	28002	40319		1102.4	1220	1433
498.148	760	367		517.127	2208	1224		454.172	2535	1098		1068.06	10611	10855		1107.7	4440	3028
505.185	2211	1080		520.049	10850	5582		458.192	904	423		1070.23	5568	5838
509.226	3389	1755		524.109	11566	6018		469.259	966	485		1078.32	11594	20572
519.23	725	386		535.114	2344	1476		479.279	1798	818		1093.7	17687	11677
522.236	2102	1140		538.153	4893	3006		486.179	1348	710
526.261	3502	1775		541.13	7722	4205		493.267	1303	611
536.267	891	438		545.051	2396	1329		497.212	2016	996
540.303	1669	834		552.109	2598	1517		503.211	2420	1176
543.342	3104	1543		555.148	6153	3589		507.237	1087	686
547.251	1041	538		562.072	3508	1980		517.278	2180	959
554.293	998	470		572.123	3133	1801		520.207	8083	3731
557.341	2004	970		576.163	3441	2134		523.251	1213	737
574.372	1626	868		583.066	3122	1823		535.265	2563	1312
578.404	1924	977		586.157	2646	1394		538.309	7738	3316
585.349	1770	863		590.165	6246	3414		545.235	1505	782
592.44	2016	935		593.166	5000	2816		552.274	1338	706
595.45	1931	923		600.092	5935	3474		555.317	5740	2679
602.413	2716	1439		604.161	4988	2913		562.204	2637	1236
606.464	2309	1117		607.203	3683	2670		576.317	1517	770
609.485	1535	755		610.169	3253	1993		590.329	2686	1344
619.487	4045	2062		617.143	12879	7410		600.249	1835	978
623.51	8478	4036		621.175	17191	10016		604.337	3222	1470
626.509	1566	759		624.227	2733	1874		607.353	3558	1676
633.543	1039	530		631.173	5707	3312		614.328	2194	1014
637.532	3691	1908		635.168	18669	10857		617.276	4111	2165
640.549	4377	2113		638.182	47126	23830		624.375	2616	1258
644.504	1696	894		649.19	3186	1925		631.35	6625	3162
654.557	4510	2292		652.2	11772	8329		635.349	12079	5808
671.591	3440	1963		655.202	4725	2972		638.391	3340	1900
689.595	4217	2390		669.175	6633	5092		646.362	1855	1034
699.596	1478	890		683.176	3662	2420		649.369	4434	2147
703.67	1314	800		687.138	9116	6474		652.363	41974	19242
706.656	2990	1725		697.124	3563	2554		661.214	6975	3538
713.674	1878	1047		701.179	5554	3536		666.376	2635	1371
716.642	2150	1271		704.164	9811	6212		669.383	3955	2073
720.7	1171	683		714.139	4384	2893		683.38	2402	1312
723.705	1217	735		718.202	4728	2961		687.313	1987	1137
730.738	2614	1459		721.207	6203	3902		698.355	2961	1786
734.723	3515	1934		728.19	5965	3896		701.37	4057	2166
737.743	1173	693		731.162	5993	4260		704.308	2934	1551
741.702	1495	940		739.165	4047	2762		718.381	6603	3551
747.784	1386	878		742.185	4467	2652		725.368	2362	1280
751.758	3546	2090		745.234	11855	7266		731.363	2188	1330
758.751	2077	1201		749.209	8897	5904		735.419	3994	2133
768.781	2421	1535		756.164	4928	3304		742.411	3390	1876
775.812	1314	833		763.2	5561	3396		746.396	3112	1836
782.825	1525	927		766.222	7584	5175		759.433	7662	4246
786.823	5265	3233		773.233	8471	5629		763.423	6563	3680
789.889	1933	1278		780.205	5116	3287		770.423	2228	1349
800.848	3129	2080		784.203	10580	7962		780.436	7150	4108
803.854	4025	2590		787.207	5953	4435		783.281	2149	1582
814.86	1334	953		798.202	12778	9050		787.462	5510	3145
817.887	5222	3338		801.277	26633	18183		795.455	3124	2287
820.901	1498	1039		811.214	5481	4153		798.432	6328	3841
831.878	1890	1407		815.226	15289	11106		801.357	2731	2065
845.875	1104	746		829.207	8819	6249		812.439	3313	2194
848.918	2940	2027		832.297	12465	8906		815.48	24276	14250
865.956	3430	2267		843.176	4430	3274		829.459	5563	3696
883.984	2337	1658		860.197	4782	3691		832.445	3026	2381
893.974	985	675		863.186	4718	4236		846.503	11259	6932
898.008	2918	2182		877.239	6299	4519		877.498	2795	1931
901.02	5663	4098		880.299	5601	5245		894.521	4833	3510
911.988	961	714		898.235	9423	11605		909.494	2292	1745
915.039	5184	3851		909.208	5762	5340		912.543	6100	5213
918.055	9568	7264		912.24	18716	18740		926.537	6318	4916
925.576	1609	1604		915.307	23136	25891		929.563	17398	13417
932.141	4882	4511		926.223	7956	7743		937.267	1819	2575
935.165	3988	4443		929.231	28109	29214		943.544	5684	4381
942.039	1720	1211		932.34	51906	58057		946.59	41330	31380
949.273	11238	9296		939.895	7273	8555		953.933	6230	7004
960.025	960	667		946.056	45032	39769		960.559	4153	3523
964.063	802	983		954.225	8497	6603		968.375	2707	2133
967.077	3070	3062		975.461	2754	4592		970.539	1967	1455
969.284	1054	1119		978.261	4915	8210		978.565	1975	2728
978.056	3174	3280		981.397	5124	8560		990.661	1515	2475
980.993	1186	1984		989.382	5784	9708		994.56	2467	3134
984.079	4850	4490		992.036	15439	25950		996.686	2444	3108
991.948	2093	2263		995.18	11352	19126		1004.07	2032	3149
995.008	12059	9517		998.239	11734	19799		1006.59	8710	10679
1001.02	7681	7036		1003.24	3717	4661		1012.59	9167	9677
1008.46	504	855		1006.29	27314	38213		1017.16	1630	2353
1010.69	808	1374		1008.83	45144	76640		1020.31	5466	6873
				1011.03	15235	21303		1023.53	23456	23571
				1012.38	14560	16810		1029.53	20768	20576
				1015.48	20671	29518		1038.98	1912	1606
				1022.24	51929	63508		1057.67	1030	652
				1025.6	103585	177517
				1040.41	8449	5831
				1044.77	23082	16189

## Sheet: FENGYCINS MS_MS
	Figure S4A				Figure S4B				Figure S4C				Figure S4D				FigureS4E				FigureS4F				FigureS4G				FigureS4H				FigureS4I				FigureS4J				FigureS4K				FigureS4L
m/z	Intensity	Area		m/z	Intensity	Area		m/z	Intensity	Area		m/z	Intensity	Area		m/z	Intensity	Area		m/z	Intensity	Area		m/z	Intensity	Area		m/z	Intensity	Area		m/z	Intensity	Area		m/z	Intensity	Area		m/z	Intensity	Area		m/z	Intensity	Area
70.063	5811	482		70.03	4208	344		70.03	3718	299		70.034	17939	1417		70.013	726	58.3		70.009	10373	817		70.011	5860	463		70.051	6264	669		70.058	2057	281		70.015	1237	102		70.065	793	91.5		70.082	937	89
74.089	245	39.5		86.065	1219	106		74.03	149	17.8		74.069	412	66.9		86.054	224	20.7		74.037	215	33.3		74.05	151	24.9		74.161	241	48.3		86.087	901	85.4		86.059	458	39.4		86.098	335	34		86.111	254	24.2
81.098	182	29.2		96.038	145	19.8		86.068	886	77.8		81.284	286	36.7		96.026	66.6	8.48		86.043	4012	335		86.05	1634	135		80.941	211	35.8		99.09	177	17.6		96.045	138	15.2		102.054	421	38.1		102.067	423	39.2
86.099	1909	162		99.061	141	27.7		99.053	144	17.3		86.069	4521	374		102.01	239	25.5		96.029	1540	153		96.039	446	41.8		86.076	1902	181		102.048	1276	124		102.028	438	45.6		115.083	1824	182		115.1	1647	159
96.08	221	22.5		102.023	995	112		102.032	1121	110		96.055	1529	145		115.053	804	92.8		99.038	418	44.8		99.051	207	23.5		96.045	269	36.8		115.078	5166	511		115.063	1536	184		124.099	325	42.5		124.122	324	33.8
99.093	231	26.6		115.06	4930	612		115.07	4406	511		99.06	506	51.8		136.033	109	19.2		102.006	3499	362		102.014	1774	174		99.064	369	37.4		124.098	471	59.8		124.08	516	85.2		141.1	164	22.5		136.089	257	30.8
102.058	1996	202		124.086	810	137		124.093	621	87.2		102.027	5180	516		141.093	122	20.9		110.042	304	43.8		115.053	7468	857		102.034	2895	272		126.081	268	33.5		136.067	259	43.1		153.077	140	22		141.113	74.8	11.1
115.093	6983	875		136.049	654	120		136.063	607	93.8		115.064	23479	2763		169.09	127	24.7		115.041	13826	1711		124.074	517	87		115.062	13776	1345		129.072	174	25.8		141.098	160	25.7		169.111	277	48.8		169.132	319	51.1
124.114	573	89.8		153.087	273	62.3		141.095	137	28		124.059	436	72.9		198.111	101	28.3		124.052	2653	390		126.054	309	46.9		124.08	1452	160		136.064	820	109		153.101	130	22.6		198.105	256	46.3		198.112	294	55.6
126.093	310	44.8		169.095	761	196		153.114	142	29.1		126.068	709	99.7		226.129	632	195		129.03	228	35.3		129.04	123	20.3		129.044	218	29		141.092	328	45.5		169.115	358	81.8		201.124	81.1	14.7		226.121	1951	415
129.068	160	38.6		181.058	140	32.3		169.131	605	129		129.039	275	51.9		243.111	63.6	23.6		136.033	1496	260		136.04	759	132		135.073	239	31.5		153.083	195	30.1		191.143	117	31.5		213.087	100	20.6		231.098	196	48.3
136.078	1116	187		198.107	666	178		198.122	587	161		136.053	2148	362		249.2	82.8	24.2		141.068	2086	372		141.072	1035	163		137.044	174	23.4		169.108	784	131		198.129	194	55.2		226.1	1769	390		243.133	166	36.9
141.12	496	106		213.049	149	44		226.13	4391	1317		141.086	3621	615		254.275	70.6	19.3		153.065	717	146		153.08	296	53.4		141.077	827	113		181.079	176	29.3		226.129	1457	419		231.083	215	47.1		249.172	182	47.4
153.115	284	56.8		226.112	4438	1435		231.116	438	147		147.042	240	41.9		264.174	55.4	22.1		169.071	2163	497		169.084	1027	234		147.029	192	32		191.093	350	71		231.114	175	54.6		243.098	229	54.9		265.097	74.7	21.7
169.144	1050	235		231.107	513	150		240.277	179	64.9		153.086	740	156		292.175	74.7	20.8		181.063	307	81.2		181.065	129	33.5		153.063	467	74.9		198.116	755	160		243.17	167	61.9		249.152	180	44.5		268.261	116	39.5
181.11	169	45.9		240.205	395	144		243.151	324	102		169.082	3084	692		297.21	133	48		183.081	250	68.2		183.073	111	31		169.085	1993	324		201.086	146	32.8		249.186	189	83.5		260.151	80.9	20.1		292.121	171	49.5
198.149	917	271		243.134	443	156		247.141	132	49.1		183.115	186	48.9		302.161	114	42.5		186.098	260	66.9		198.109	680	185		181.064	273	48		209.088	132	30		268.295	182	66.1		268.222	170	49.9		304.32	355	113
209.122	189	54.9		249.168	434	156		264.141	234	88		186.105	371	103		304.311	71.3	29.4		191.086	542	156		201.073	172	48.9		183.081	190	40.3		213.091	183	38		292.193	131	50.9		292.109	134	39.2		312.123	82.8	25.3
226.169	6982	2316		264.152	217	93.7		292.155	363	126		198.116	1935	548		384.395	124	54.3		198.088	1371	394		209.068	153	46.2		186.07	140	26.4		226.111	5408	1220		304.385	603	267		297.149	116	34.5		325.166	185	53.6
231.14	669	238		292.149	350	156		304.396	467	194		203.101	226	73.8		389.266	440	214		201.076	331	97.4		213.097	138	38		191.075	248	52.9		231.079	410	104		326.195	136	65		302.104	150	41.7		330.138	337	105
240.177	268	99.5		298.174	199	78.3		309.174	136	44.1		209.093	354	103		398.295	112	49.8		209.079	362	91.8		226.113	6231	1819		198.08	1690	337		237.135	164	44.3		344.215	186	73.1		304.304	525	181		361.199	121	38.3
243.185	511	170		302.136	324	130		312.205	194	69.1		213.065	252	90.1		412.312	159	63.9		213.069	383	118		233.114	167	54.3		201.069	251	46.6		243.12	416	118		383.244	150	66.6		312.135	106	36.2		370.271	110	41.4
249.218	743	296		304.352	742	324		325.205	356	145		226.122	19640	6180		460.339	94.8	53.6		226.098	11541	3667		243.127	556	187		209.064	221	46.7		249.141	546	159		389.224	881	425		316.118	123	35.1		372.165	111	39
265.214	225	82.4		312.18	255	110		330.185	778	308		231.112	1019	366		474.45	65.6	27.9		233.116	365	127		249.159	625	219		213.065	249	55		254.208	368	105		398.343	275	135		326.135	122	44.5		376.116	91.1	43.2
278.237	242	91.5		316.158	193	84.1		342.295	245	118		237.134	407	157		502.341	86.2	45.3		237.132	306	108		252.144	237	80.4		215.056	160	40.3		260.108	166	49.8		412.283	408	207		361.163	129	46.5		389.178	1951	630
292.2	602	260		325.216	250	113		344.19	174	69.6		243.138	1640	568		510.413	71.4	26.6		243.103	1129	397		254.218	252	94.5		226.075	15037	3310		264.103	300	86.2		454.315	184	94.9		370.287	110	36.5		394.187	153	50.1
298.256	221	86		330.19	418	191		361.212	300	128		249.163	1796	644		523.375	161	84.4		249.143	1545	514		260.149	161	52.1		231.054	1066	255		268.219	170	51.4		458.295	281	147		372.146	153	51.5		398.275	436	152
302.256	489	171		344.18	318	143		370.296	1125	493		252.134	671	242		579.398	107	76.5		252.124	636	236		264.129	289	110		237.116	230	67.9		292.125	449	146		474.314	187	92.6		384.272	111	43.7		412.24	389	133
304.376	343	137		356.275	285	110		389.218	5046	2175		254.238	823	311		583.249	84.6	39.7		254.204	583	231		268.222	208	97.3		243.078	991	245		304.233	156	61.8		482.315	375	225		389.161	1485	517		436.218	109	42.2
325.272	385	164		361.207	303	133		394.228	267	123		260.143	387	142		593.315	82	35.9		260.116	326	131		278.18	202	70		249.116	1229	314		308.141	155	49.4		496.354	398	214		398.271	306	114		444.235	99.1	37
344.278	373	158		370.285	829	414		405.243	205	88.2		264.143	740	287		620.443	259	148		264.123	572	221		280.129	242	90.2		254.193	496	131		312.179	158	54.2		502.333	240	129		405.207	108	37.9		454.214	146	50.5
356.324	1392	641		384.284	612	297		412.276	960	405		269.156	356	135		637.451	454	247		268.207	475	215		284.135	224	89.3		260.097	230	68.8		325.184	285	104		523.331	642	344		412.216	487	182		460.265	104	40.3
361.277	482	232		389.208	3667	1791		436.246	285	123		277.169	429	195		652.389	84.9	44.1		278.124	370	131		292.139	466	182		264.081	590	175		330.169	598	214		567.405	446	247		457.227	144	60.2		474.255	299	109
370.415	585	274		394.21	256	126		444.257	265	135		280.155	667	281		661.601	194	122		280.119	608	217		298.14	358	131		275.072	184	58.2		344.153	349	119		593.329	430	228		460.21	191	75.7		479.286	107	45.5
373.316	339	155		412.248	958	465		454.258	260	118		282.148	360	111		675.511	194	99.6		284.114	495	201		302.122	938	348		278.114	348	104		356.269	219	86.5		595.379	618	359		469.134	162	62.1		482.262	128	58.8
384.334	344	162		457.27	340	177		460.328	254	112		284.147	665	268		691.467	125	77.7		292.121	940	375		316.15	227	97.2		280.107	332	98		361.177	292	113		620.397	876	458		474.231	226	93.5		485.238	98.8	39.8
389.28	6838	3374		460.29	372	192		466.359	334	148		292.147	1405	567		855.539	131	106		297.139	1133	476		326.184	287	121		282.096	221	64.9		370.235	201	89.8		629.379	298	203		476.32	145	57.3		488.256	153	66.8
394.264	392	206		474.301	558	299		474.315	691	296		297.17	3345	1372		869.58	115	67.8		302.118	1115	465		330.189	208	87.3		292.074	934	275		373.166	194	83.6		637.391	850	461		482.245	198	76.8		493.234	225	85.1
412.338	1444	779		482.3	378	199		484.376	508	241		302.157	3931	1562		895.583	149	82.9		326.153	820	383		344.196	286	133		297.133	613	188		376.137	222	97		652.365	326	164		496.266	204	94.9		497.221	223	82.7
444.331	389	192		484.355	416	219		488.284	471	209		315.187	674	309		921.592	165	118		344.17	977	437		361.194	406	185		302.116	541	174		384.275	780	296		657.464	488	272		502.226	339	133		502.254	432	180
454.322	408	208		496.351	419	236		493.276	454	197		326.186	455	210		923.678	117	82.2		361.188	710	338		370.298	360	176		308.087	285	96.2		389.184	3686	1419		675.486	562	291		512.342	175	64.8		507.257	151	67.6
460.374	477	278		502.327	819	453		497.292	325	158		344.202	761	350		931.609	150	118		370.254	578	298		372.209	361	169		312.086	460	133		394.16	317	118		692.413	304	161		523.25	725	284		512.358	205	84.6
470.426	658	341		523.318	1853	982		502.314	1349	628		350.21	489	230		934.671	144	105		372.165	931	447		376.167	243	145		316.125	286	98.6		398.223	626	225		706.418	972	478		536.286	168	74.4		523.265	515	207
474.365	876	420		565.319	551	316		507.331	407	197		356.306	1169	561		938.667	499	435		380.253	627	306		381.228	251	111		325.12	806	233		405.2	264	95.2		728.432	523	314		565.225	315	143		537.262	134	49.7
488.363	647	305		579.351	666	366		520.322	326	154		361.228	1092	479		941.962	130	125		384.257	1200	601		384.296	521	239		330.096	1884	573		412.236	914	349		744.461	397	244		579.275	248	120		540.296	151	77.4
493.364	541	285		593.351	786	419		523.345	1486	695		372.213	1035	490		949.594	480	421		389.184	7845	3890		389.203	5998	2546		344.122	540	190		454.228	658	270		746.433	387	212		593.276	445	222		555.307	170	67.3
502.391	1782	914		595.4	706	443		536.357	408	183		381.229	798	389		951.705	391	315		398.276	1933	984		394.195	292	134		350.122	265	101		458.219	258	100		763.458	341	191		595.345	316	162		579.353	146	62.1
507.374	623	271		603.43	604	352		538.358	303	161		383.329	1279	629		963.629	235	174		408.195	1022	529		398.297	1546	694		356.201	527	189		460.253	316	125		855.578	704	489		607.285	194	89.3		589.329	197	74.8
520.403	481	221		607.371	514	309		540.343	423	206		385.304	1262	604		966.595	1887	1334		412.232	2473	1323		408.217	599	277		361.125	792	262		474.266	473	218		867.518	407	257		609.336	186	97.2		593.308	389	180
523.413	2071	1108		620.393	3068	1591		555.374	396	196		389.231	21047	9452		980.612	841	588		454.243	705	380		412.265	1462	675		366.18	309	121		482.221	409	185		869.614	442	389		621.309	520	247		595.363	264	121
536.453	516	303		629.48	1472	831		579.376	423	195		394.203	927	449		994.623	355	250		457.259	828	432		416.256	416	222		372.112	592	207		488.245	340	149		895.494	452	322		637.321	1261	567		607.319	591	253
540.431	748	398		637.4	3447	1770		581.449	445	195		399.239	1039	473		1008.66	184	153		460.215	940	471		426.223	468	226		376.104	450	168		496.257	526	274		933.644	428	337		652.281	340	166		620.345	1015	426
555.423	655	330		643.442	622	322		583.43	402	185		405.259	670	320		1063.74	283	261		474.266	1241	696		432.24	474	188		378.149	310	105		498.324	361	165		944.57	385	300		657.393	458	249		623.007	227	115
579.451	780	447		647.473	2176	1157		589.373	423	191		407.292	806	423		1066.66	210	187		496.29	871	527		460.246	1052	479		384.214	2439	851		502.266	956	449		948.564	444	330		670.344	242	117		624.298	145	76.8
589.506	1058	569		652.391	935	484		593.396	816	407		409.224	985	515		1077.76	175	143		502.279	1262	700		463.289	327	172		389.123	14636	4944		507.24	372	153		951.636	854	656		675.404	769	366		631.399	179	116
607.453	1923	979		661.487	1527	795		595.472	503	252		412.288	4701	2393		1080.7	1161	1063		509.261	984	526		465.24	497	243		394.114	775	280		517.206	373	156		966.601	844	697		689.401	369	187		638.342	655	315
615.546	1236	600		665.429	503	300		601.421	379	184		416.273	1743	1039		1094.76	778	620		523.277	5490	3010		474.295	792	399		398.271	776	314		520.266	451	208		1045.63	376	352		691.358	417	187		652.348	308	135
620.486	4264	2272		670.384	552	294		603.462	588	308		426.253	1755	856		1102.86	285	283		536.321	1004	543		479.307	353	202		405.161	501	194		523.268	1068	452		1058.66	394	372		700.277	230	129		657.437	400	185
623.126	913	884		692.438	942	516		607.379	1633	698		432.284	1681	833		1108.78	287	226		567.335	1435	863		494.368	386	183		408.175	572	214						1062.73	557	524		706.356	644	352		676.463	540	261
629.545	852	557		702.413	531	285		617.379	379	164		447.279	733	369		1122.72	139	135		579.317	1047	608		502.306	1388	651		412.183	2936	1123						1072.62	457	462		722.376	240	142		691.434	186	108
633.549	4427	2192		706.442	1490	887		620.41	2987	1398		460.276	4451	2090		1223.87	247	250		581.253	1156	653		509.306	597	312		416.247	362	248						1080.73	611	562		728.394	364	212		693.37	238	103
637.509	7314	3832		720.46	703	345		623.033	655	498		465.264	2007	1020		1253.04	160	174		602.352	1351	781		512.393	592	323		426.172	502	190						1102.54	926	854		744.392	519	288		706.398	712	348
647.619	1366	783		723.45	602	333		629.494	1305	671		474.332	2301	1098		1351.12	143	235		609.293	1155	796		523.319	2724	1280		432.214	327	128						1243.54	372	623		748.398	273	138		720.43	496	244
652.479	1030	559		727.483	758	454		637.428	5422	2574		480.391	1329	725		1361.13	143	206		620.34	7834	4153		527.275	652	332		436.14	589	216						1259.57	349	592		763.364	250	130		723.413	217	94.1
670.512	994	497		730.479	572	336		647.492	4446	2063		485.324	916	453		1363.1	172	274		637.351	5849	3274		536.35	511	271		444.191	689	259						1328.57	400	709		770.472	299	189		728.406	261	161
691.545	856	466		738.471	605	349		652.403	809	385		498.419	2346	1222		1379.07	896	1145		643.399	1595	960		540.35	717	331		454.149	723	275						1343.84	549	1136		784.428	240	164		737.425	251	131
706.54	805	518		742.538	979	556		665.443	561	286		502.324	4386	2193		1390.25	137	291		652.336	2260	1210		554.352	519	263		457.184	492	200						1361.15	292	611		855.473	473	367		741.461	230	129
718.526	1002	538		744.494	1345	831		670.423	723	351		507.316	1252	649		1407.11	719	858		657.46	2982	1727		561.321	486	230		460.199	866	346						1363.06	266	411		867.478	299	219		744.441	390	233
720.564	1804	982		748.457	793	464		693.473	519	266		509.322	2336	1174		1416.09	224	394		661.417	2552	1442		565.355	507	293		462.245	531	223						1371.85	601	1265		869.484	333	251		748.434	250	150
728.599	1116	701		760.564	733	470		702.451	472	276		523.354	8000	4065		1432.04	322	428		665.36	1298	723		571.305	518	253		465.197	517	226						1378.97	571	1207		878.43	331	234		763.386	212	124
730.566	978	582		763.459	852	492		706.49	1735	853		527.313	3033	1535		1434.05	562	833		675.44	4108	2460		579.333	1601	771		474.211	1773	697						1389.04	438	879		883.498	260	193		766.4	244	140
734.575	768	488		766.488	774	495		720.492	1627	813		536.378	1590	811		1442.46	351	636		678.358	1467	825		589.328	674	320		480.255	729	353						1399.79	457	513		895.436	487	348		770.508	401	230
738.571	827	457		781.495	831	516		724.498	474	250		540.354	2334	1130		1479.28	185	158		691.37	1514	807		593.374	598	291		485.181	499	203						1401.85	234	263		931.484	291	184		779.479	218	116
741.58	1021	561		784.51	653	421		728.483	575	327		545.359	1484	716						694.336	1377	777		602.388	563	273		488.167	943	363						1406.99	890	1779		933.579	436	352		781.41	238	129
744.584	1604	927		827.611	748	553		730.503	588	363		551.411	1819	954						706.362	1390	791		609.38	603	338		493.18	879	361						1425.4	1333	1927		938.548	451	374		784.452	340	183
746.649	1554	1053		855.55	1125	709		738.491	590	294		554.382	1687	883						722.378	1824	1060		620.379	4654	2243		498.267	1103	452						1428.75	734	1081		949.511	875	618		788.571	401	219
748.561	1098	566		867.548	1020	653		742.566	1071	632		561.357	1875	962						727.408	1676	1055		631.457	675	349		502.196	3098	1238						1440.67	1446	2515		951.592	951	856		867.537	378	283
763.582	1059	569		869.563	785	571		744.515	1190	657		564.406	1161	633						738.405	1488	845		637.407	7340	3551		507.201	889	367						1442.55	1062	2328		954.586	310	280		878.502	382	268
766.582	1295	823		877.539	1219	825		748.532	930	538		571.355	1994	1043						744.413	2612	1672		643.476	895	501		509.203	496	197						1478.17	250	225		963.49	618	551		880.568	252	205
769.583	1200	755		879.589	684	529		751.477	509	342		573.368	1345	695						748.405	1530	937		647.408	614	330		520.203	623	262										966.509	2429	1911		883.543	972	636
781.578	1238	688		895.556	1734	1224		760.598	1244	684		579.366	6087	2971						763.389	2104	1274		652.368	1178	593		523.214	3924	1531										976.479	530	446		895.506	1394	950
784.603	1196	801		905.655	1573	1162		763.472	703	407		589.359	2426	1150						766.409	1492	937		657.494	1503	798		537.226	820	343										980.516	1971	1541		905.585	334	217
855.671	1124	760		912.618	752	499		766.515	1069	641		595.466	1449	797						770.508	1652	1106		662.453	924	490		540.225	1063	454										994.49	639	562		908.259	266	304
863.697	1164	814		923.678	2408	1871		769.478	981	551		617.531	2528	1235						781.391	1788	1111		665.411	807	397		555.221	986	390										1009.56	335	309		933.649	490	398
865.694	1051	694		931.615	1131	747		781.497	677	406		620.429	15497	7553						784.406	1633	991		670.368	840	416		561.257	535	221										1062.65	540	552		951.693	1536	1215
867.689	1763	1288		935.602	933	788		784.542	956	547		637.447	27536	13464						850.451	1511	1029		675.501	5799	2853		565.235	609	298										1077.69	312	310		959.54	296	212
878.666	1876	1242		938.647	2522	1925		849.582	676	417		643.526	7273	3701						855.5	2417	1744		691.417	2122	1094		567.236	826	394										1080.66	1781	1713		966.607	2570	2049
880.701	1265	929		949.605	3693	2742		867.605	1562	1050		652.422	3543	1749						867.454	2347	1634		694.426	667	460		573.268	636	281										1086.46	404	451		977.596	1885	1599
883.697	4284	2680		952.63	2487	2196		877.591	1755	1185		655.423	1550	850						878.447	1927	1309		702.421	782	434		579.28	1395	637										1090.59	327	369		980.578	464	497
891.771	2223	1604		959.615	994	696		879.639	1129	924		661.54	29514	14562						895.444	2847	2005		706.434	943	543		583.184	649	342										1094.68	1756	1564		994.605	11144	8213
895.666	6085	4028		963.622	1877	1421		883.603	3368	2196		670.425	2872	1430						912.476	1618	1137		720.467	694	388		589.241	1133	462										1108.69	466	437		1009.59	838	790
909.787	5712	3956		966.6	10755	7652		895.575	5087	3312		672.421	2494	1210						919.59	2034	1553		722.436	949	531		593.236	1016	478										1158.77	594	849		1063.72	441	547
923.757	1242	1027		976.614	2363	1712		905.676	1912	1481		674.437	3473	1880						921.511	2833	2158		738.474	1006	535		595.324	1251	591										1176.96	334	429		1073.64	329	356
934.793	1292	1097		980.616	6360	4738		912.615	931	686		678.454	1585	876						931.491	2574	1906		741.437	1186	644		599.25	664	305										1223.81	382	394		1080.77	914	895
938.756	1780	1522		994.65	1886	1595		923.719	4686	3180		691.46	9170	4673						933.58	3401	2852		744.464	1676	976		602.271	965	431										1260.83	327	608		1091.73	1082	1062
949.723	4684	3376		1009.67	1079	944		949.661	2605	1817		694.2	1643	1427						937.602	4511	3700		748.475	1043	611		607.247	3191	1343										1345.95	342	708		1108.77	7884	7024
952.851	1642	1880		1034.75	1061	907		952.965	1060	922		698.505	1685	1024						948.496	5833	4655		756.533	814	468		617.326	1368	649										1362.14	466	976		1137.74	348	335
959.744	1540	1023		1045.7	834	658		959.666	1333	892		702.463	2759	1460						951.577	4149	3733		763.459	1092	579		620.267	7656	3240										1372.05	862	1787		1158.91	1325	1509
962.778	1980	1486		1052.73	779	594		966.677	10464	7443		706.496	1773	1402						963.521	1571	1340		766.47	1235	685		622.908	1641	1055										1374.41	320	675		1162.08	363	428
966.749	19305	14197		1063.72	1921	1654		977.656	7275	5368		708.475	1788	1258						966.531	5682	4671		770.57	1109	668		634.253	724	342										1378.24	642	1358		1176.93	907	1015
970.022	3590	3349		1066.67	1007	966		980.665	1900	1698		713.473	1970	1140						1009.54	2131	2091		781.454	1148	646		637.289	14499	6269										1389.94	1080	2052		1181.95	456	598
977.737	8889	6537		1073.69	776	635		990.736	914	761		723.509	3759	2190						1017.6	1611	1515		784.499	1271	699		643.358	2229	1028										1393.38	580	1233		1237.88	889	1048
980.72	5328	4102		1077.72	1088	908		994.667	47414	33228		738.523	2878	1610						1030.59	1591	1497		788.607	1585	888		653.276	912	413										1404.25	333	478		1250.08	608	747
991.764	1361	1123		1080.74	7983	6693		1009.71	2911	2444		741.471	5176	2780						1035.61	1738	1698		837.53	1314	888		661.37	7532	3366										1407.15	1284	2194		1261.03	390	710
994.749	58386	40462		1086.63	1096	1088		1024.79	965	765		744.54	5377	3090						1045.61	3065	3083		851.523	1158	773		665.3	1231	587										1421.2	1310	1923		1278.07	793	1074
1009.79	3971	3308		1090.73	1600	1484		1034.8	1186	1366		749.5	3114	1641						1048.62	1847	1930		855.525	3936	2525		670.268	1613	776										1429.37	309	674		1281.04	688	807
1020.88	1562	1365		1094.77	5520	4625		1063.78	1214	1101		756.625	5318	3041						1058.53	2540	2728		867.545	1286	891		675.385	1815	996										1431.45	299	604		1361.19	438	634
1063.84	2147	2023		1108.77	1016	1122		1073.79	1169	911		763.511	3999	2314						1062.64	5605	5581		869.543	1158	817		689.369	998	510										1440.24	299	654		1363.2	741	1229
1074.86	1530	1235		1130.83	2253	2748		1080.82	3378	3008		766.521	4510	2782						1080.65	3859	3838		878.542	1397	930		691.328	1118	572										1442.94	1046	2240		1372.24	838	1560
1080.87	7723	7198		1144.91	981	1181		1088.68	1046	1005		774.644	7543	4089						1144.83	1793	3295		895.532	2712	1726		693.313	1134	581										1445.29	532	983		1379.24	2273	3767
1083.91	1431	1267		1148.86	1076	1285		1091.79	4320	3840		781.508	3605	2074						1158.79	2262	3136		904.542	1339	928		702.318	912	429										1448.19	1835	2922		1381.57	948	1621
1091.89	5477	4667		1220.92	856	1143		1108.82	34559	28956		784.544	4835	2777						1245.69	1501	2934		912.566	1071	706		706.328	1822	1011										1456.17	1080	2392		1389.37	2171	4616
1094.83	3954	3513		1223.87	1333	1793		1130.92	4977	5173		803.536	3324	1853						1330.71	2539	5221		921.588	3424	2322		720.342	2949	1472										1459.81	1228	2631		1392.1	1041	2215
1102.95	1604	1790		1231.95	1114	1666		1133.82	1446	1649		819.536	2349	2763						1343.8	2111	4365		924.883	1054	1121		723.365	1611	888										1463.98	5407	10900		1396.69	482	1029
1108.9	40284	32284		1233.98	775	1034		1148.93	3224	3255		837.578	5155	3469						1346.2	2405	4987		931.567	2061	1394		727.337	922	489										1492.19	2195	1907		1407.18	18992	25492
1116.99	5311	4999		1238.98	829	1102		1153.92	1751	1781		850.595	2952	1967						1349.07	1800	3445		933.672	3171	2448		730.338	1235	727														1412.96	1423	2255
1118.93	3081	3141		1249.98	810	1229		1222.02	2340	3122		852.577	3817	2652						1358.68	3944	8236		938.612	10238	7251		738.352	1368	715														1444.42	1193	2507
1121.98	1752	2366		1264.07	772	1004		1224.93	1209	1648		855.59	20113	12260						1361.95	2196	4588		949.587	11810	8675		741.35	1493	809														1461.27	4148	6572
1134.99	3800	3501		1315.97	1367	2785		1232	1527	2152		867.592	4162	2882						1364.77	3221	6758		951.68	10042	8048		744.366	2647	1491														1464.29	629	1396
1139.98	2173	1877		1318.37	983	2004		1233.87	1033	1264		878.594	4509	2843						1371.92	3866	7405		959.636	1092	1007		748.355	1445	801														1471.2	2332	3802
1208.07	2421	2890		1325.87	741	1162		1237.91	3184	3588		891.669	3061	1880						1375.22	3254	6853		963.614	2677	2194		751.334	1026	626														1477.46	13012	29092
1211.04	1779	2134		1334.03	1784	3675		1250.06	3023	3535		895.602	10896	6885						1378.34	1739	3673		966.592	54625	37752		756.43	1701	956														1489.35	461	576
1218.09	1921	2179		1336.91	667	1374		1253.06	2310	2682		904.599	4816	3488						1388.85	3717	6858		976.62	2325	1815		762.364	1305	892														1506.21	15567	13705
1219.99	2110	2805		1344	3534	7315		1263.98	1006	1455		912.632	4097	2907						1392.92	5118	10820		980.593	8777	6608		765.37	998	667
1236.1	3924	4014		1346.97	1162	2095		1335.16	2234	4399		919.753	11215	7477						1398.87	1342	2862		994.618	1569	1422		767.352	1088	619
1238.02	4944	5236		1350.23	2626	4745		1344.21	2510	5199		921.658	17615	11964						1406.79	1511	3243		1009.67	1828	1475		769.348	1762	1009
1319.19	1518	2011		1353.1	984	2049		1346.98	1165	2020		924.921	5821	5477						1411.33	1240	2192		1018.73	1157	1033		774.469	1996	1113
1321.25	2692	4252		1359.32	1300	2717		1351.18	8620	13089		932.652	6911	5361						1414.83	10382	16291		1035.73	1735	1539		779.387	1119	689
1330.19	2708	5255		1361.91	4147	7941		1353.56	2834	5179		934.736	5985	4832						1424.63	1428	2202		1045.71	2094	1813		781.332	1519	949
1332.63	1438	2793		1365.15	2671	3620		1361.2	8553	14153		938.696	72524	52617						1427.43	5278	11466		1048.7	1406	1216		784.383	2029	1323
1337.22	9510	13692		1367.79	602	1263		1363.94	3885	8134		941.983	14005	12174						1431.47	5716	12452		1052.76	3488	2906		855.423	1818	1270
1339.57	3233	5647		1376.22	1081	1899		1368.1	1350	2835		949.632	66284	47933						1459.68	1040	1074		1063.71	7680	6754		867.44	2914	2059
1347.23	8116	13193		1379.12	5106	8451		1376.14	1731	2747		951.653	22846	18704						1464.16	2368	2054		1066.65	1485	1573		878.42	2541	1831
1349.26	5508	11434		1393.14	4704	5811		1379.15	73885	92297		962.711	5255	4671										1080.73	46083	37183		880.465	1802	1410
1353.15	2260	4056		1401.17	1230	2293		1415.25	3811	6853		966.644	303525	211073										1090.73	1390	1270		883.46	6586	4388
1362.17	1930	2927		1404.08	657	1407		1426.25	1336	2778		979.733	3245	4103										1094.76	6686	5671		891.444	1676	1270
1365.17	85726	98960		1411.22	531	881		1433.15	10760	16364		994.726	4519	4455										1144.84	1869	2022		895.425	9731	6854
1393.21	2836	3441		1414.92	4465	7975		1436.51	840	1834		1004.79	3314	2600										1158.92	3521	3958		908.094	1656	1870
1402.31	4785	9071		1419.12	4509	6597		1442.7	5080	11121		1009.75	8093	6954										1162.9	1513	1793		912.461	1712	1194
1412.27	1100	2242		1422.31	696	1036		1449.18	2226	2762		1017.78	3428	3488										1176.91	2067	2494		919.559	2786	2085
1419.17	13116	18136		1425.93	1088	2117		1478.18	4448	3787		1020.79	4615	4352										1181.9	1624	1727		937.589	9308	7123
1422.31	1849	2992		1428.81	3155	6192						1030.81	4703	4001										1191.8	1445	1610		949.47	7003	6226
1428.79	6124	13312		1432.05	2066	4500						1035.77	7538	5992										1209.81	3908	3767		952.578	3084	4039
1435.37	2396	4141		1436.48	1383	2333						1038.82	7684	6086										1223.85	1641	1569		959.481	1989	1464
1465.27	2738	2418		1465.26	1252	1112						1045.74	6398	4832										1233.98	1227	1633		962.573	2472	2046
												1047.77	9249	8402										1247.97	1540	1960		966.497	30299	26194
												1052.79	16836	13883										1250.03	1887	2329		977.503	14420	11551
												1063.76	40341	33391										1252.95	2646	3102		980.499	8385	7518
												1066.68	7865	8340										1260.01	1144	1875		990.578	2172	1850
												1075.85	3308	3242										1278.01	1998	2344		994.525	100236	76329
												1080.79	269189	215968										1331.13	1189	2446		1009.55	6147	5555
												1118.94	3580	3446										1346.98	1335	2775		1038.66	1959	1975
												1144.95	22328	22310										1349.09	2134	2899		1048.64	2548	2912
												1147.84	6326	7086										1359.05	2569	5385		1063.6	2855	3229
												1162.98	12737	12001										1361.4	1338	2799		1080.62	11760	13856
												1167.95	7932	8123										1364.15	3331	6162		1091.64	8649	8239
												1191.87	8053	9337										1367.06	1956	2950		1095.63	2760	3119
												1209.89	22751	20898										1372.19	1342	2621		1108.68	74025	65875
												1220.01	5006	5843										1374.86	3240	6835		1122.68	2251	2660
												1234.03	10299	11590										1378.1	4309	7104		1144.79	9367	10855
												1236.08	10433	11878										1380.19	3201	4558		1162.81	6505	7148
												1238.99	11855	13777										1389.13	3830	6044		1167.82	3203	3824
												1245.86	6038	10096										1392.98	3994	7929		1219.83	3337	4522
												1251.93	5354	5785										1407.09	21297	26700		1235.88	4047	4843
												1264.06	10578	10896										1416.22	4451	7919		1237.8	7424	9490
												1317.11	3102	3651										1425.08	1353	2096		1245.95	3522	5795
												1331.2	3770	6482										1428.77	2656	5625		1248.9	2214	3413
												1335.12	7861	10665										1433.04	12833	18968		1261.32	2545	5023
												1345.17	7705	10990										1436.23	1087	1438		1263.95	6693	8331
												1349.16	14652	20955										1442.52	5716	12522		1266.95	5325	6092
												1353.06	8679	13131										1449.13	1424	1932		1278.88	2119	3460
												1358.19	6619	10494										1461.34	993	1142		1347.05	2812	4043
												1360.85	5226	10924										1479.28	17872	18186		1349.09	5123	8576
												1365.16	27280	37487														1358.15	5864	12244
												1368.48	5015	10013														1361.91	2507	5242
												1375.16	20180	29352														1365.08	18695	29485
												1377.88	7542	15919														1367.42	6495	11641
												1385.28	3942	5226														1375.19	18995	37362
												1393.12	123801	150582														1377.89	8657	18273
												1401.22	20348	32807														1380.96	3809	8049
												1404.19	9072	14643														1388.82	2795	4810
												1411.15	6424	9730														1393.06	163985	221926
												1419.1	68060	95501														1398.83	11550	16593
												1422.29	6188	7682														1407.03	1844	2881
												1428.53	31201	67812														1421.11	4890	6600
												1435.46	17677	26623														1430.26	9638	18177
												1447.33	2018	2258														1432.49	2743	5975
												1464.16	46534	39901														1440.31	1827	4000
																												1443.59	4449	9753
																												1448.13	35570	58007
																												1457.04	19139	31409
																												1463.86	163143	304742
																												1473.03	1625	2441
																												1492.21	24005	20594

## Sheet: SURFACTINS MS_MS
	Figure S6A				Figure S6B				Figure S6C				Figure S6D				FigureS6E				FigureS6F				FigureS6G
m/z	Intensity	Area		m/z	Intensity	Area		m/z	Intensity	Area		m/z	Intensity	Area		m/z	Intensity	Area		m/z	Intensity	Area		m/z	Intensity	Area
86.156	923	93.1		72.097	212	18.5		86.108	1808	193		72.143	84.8	11.9		72.272	196	19.7		381.2	56.1	22.9		86.267	228	27.8
107.111	189	25.4		86.111	1942	194		102.073	115	15.4		86.159	739	77.4		74.663	200	22.9		391.187	65.8	26.8		121.263	67.1	13.3
121.096	219	33.2		107.083	70.1	11.4		107.063	140	24.1		199.231	140	37.3		86.307	842	98.5		407.234	73.5	38		199.385	70.3	17.7
199.214	218	61.9		130.059	82.1	16		121.049	158	32.9		209.232	55.9	12.5		108.314	171	32		451.257	122	62.3		227.419	249	73.5
213.197	159	50.4		132.107	93.2	17.1		199.169	308	89.1		213.203	63.7	20.2		154.376	438	102		480.26	142	61.2		245.447	209	65.9
215.165	109	31.3		183.085	72.8	18.7		209.137	92.2	26.8		215.182	58.6	16		156.327	264	71.9		492.281	633	275		297.492	68.4	23.7
227.22	834	218		199.154	350	81.2		213.154	141	58.5		227.224	699	176		164.383	287	72.9		497.251	84.5	42		326.495	249	86
245.222	597	160		213.161	227	68		227.141	1375	401		245.231	610	153		166.317	160	42.3		518.278	293	125		328.479	307	118
283.277	234	72.8		227.159	1707	459		245.14	995	291		267.273	61.3	21.7		207.481	145	47.6		534.296	271	124		338.6	79.8	40.6
310.244	1365	412		231.114	130	32.5		283.202	221	101		294.319	67.2	24.8		221.485	388	138		538.832	98.6	57.8		342.484	149	53.7
328.236	1730	537		245.157	1313	353		294.174	142	49.8		311.263	224	85.2		237.45	208	75.8		547.385	100	43.3		360.499	293	113
342.244	450	150		283.194	259	83.7		311.166	412	133		320.385	115	53.6		248.51	306	111		560.286	105	45		366.561	835	294
360.247	897	306		293.156	142	40.8		320.14	143	43.4		328.236	907	285		252.505	581	234		566.255	82.6	38.1		371.63	104	47.4
389.269	149	64.7		296.206	185	65.4		324.239	236	118		338.279	1468	460		255.458	384	154		589.336	150	79.5		384.579	369	134
395.324	590	237		298.213	115	32.9		328.124	1812	604		342.261	415	136		262.55	295	111		592.348	88.5	38.3		395.556	97.5	45.3
405.312	262	98.6		306.18	123	43.2		338.16	2361	769		356.295	513	178		267.533	5482	1876		601.463	109	53.2		413.652	71.7	39.3
409.29	170	72.3		308.209	153	48.8		342.143	828	297		360.26	775	262		278.569	1116	457		610.378	132	62.2		423.59	165	62.6
413.347	556	224		311.183	404	143		356.158	1001	324		365.373	105	53.8		306.587	354	129		617.47	430	198		441.581	1858	675
423.336	3139	1163		314.222	95.1	44		360.136	1191	428		368.34	116	49.1		320.644	14567	5704		628.489	149	88.6		451.664	141	59.3
437.317	234	95.4		324.192	3172	1024		374.122	144	43.8		391.39	258	127		332.622	470	204		631.384	106	52.1		455.622	187	83.2
441.332	8042	2882		328.163	2674	822		395.207	585	237		395.329	277	104		347.664	3342	1328		643.483	163	76.7		459.609	396	156
455.332	554	215		338.194	221	68.6		410.199	204	97		413.326	204	78.7		350.602	2349	995		646.508	1032	466		469.691	160	64.7
459.339	1121	444		342.185	2056	668		413.195	495	189		423.348	480	192		360.601	466	195		658.505	142	79.4		473.648	130	57.3
473.338	258	109		345.227	145	54.1		423.209	952	414		433.373	178	76.9		365.688	27093	10861		663.368	273	128		479.687	1259	482
508.377	426	215		356.162	193	72.7		433.24	380	157		437.375	146	69.7		368.623	8215	3374		672.553	358	182		497.718	1239	557
518.416	444	196		360.181	1980	641		437.308	409	258		441.326	4904	1722		375.709	9627	4075		681.423	122	59.2		508.682	150	68.3
526.441	1814	804		391.273	255	103		441.195	8074	2933		451.382	2415	899		378.641	1770	935		683.274	82.2	51.7		515.628	136	109
530.256	265	159		395.24	704	246		451.241	4557	1693		455.351	551	209		382.622	5274	2121		700.522	564	295		526.733	350	156
536.432	2915	1221		409.304	619	223		455.226	1171	512		459.341	945	348		391.727	87976	37583		704.369	205	134		536.696	123	59.5
540.397	291	147		413.255	538	213		459.193	1290	487		463.433	136	77.5		401.725	1254	617		714.521	88.7	57.5		539.686	218	129
554.445	6628	2868		419.257	377	141		469.248	3992	1514		469.388	2418	907		404.728	1852	1780		726.561	235	127		554.735	890	391
572.442	1595	754		423.238	924	340		473.23	365	170		473.363	214	95.3		419.722	1503	598		730.254	153	117		566.758	115	55.5
586.453	614	307		427.29	588	232		487.34	261	194		481.456	324	201		422.662	1488	651		733.504	144	95.3		568.471	218	143
635.526	1085	594		437.466	3942	1667		508.278	432	233		487.502	185	138		459.819	4330	2015		749.493	1035	521		572.74	947	410
639.57	968	490		441.244	15738	5353		526.289	1430	670		508.411	302	131		463.745	52123	22499		771.319	111	112		582.842	742	356
653.561	1843	981		451.27	364	161		536.278	546	241		526.431	945	382		476.779	1316	588		812.604	150	89.4		586.748	441	296
656.19	401	374		455.292	7872	2876		540.303	245	166		536.418	416	160		481.784	106300	48583		830.631	155	96.1		592.832	950	419
667.556	1743	1049		459.255	2633	944		546.308	641	285		546.474	383	176		486.86	4729	2843		844.585	96.9	72.5		610.844	1846	878
669.529	2031	1126		469.276	290	117		550.381	410	278		554.449	2507	1103		491.767	5893	2728		847.622	98.2	65.7		622.722	156	102
685.585	14843	7656		473.283	827	328		554.308	3624	1680		558.383	215	160		500.372	8549	10806		862.63	219	155		652.826	135	98.6
723.63	417	306		481.282	221	108		564.322	3208	1420		564.479	2235	930		502.799	2070	1531		874.625	120	73.5		667.858	576	363
743.237	343	244		508.319	842	337		568.359	852	616		568.45	431	194		505.853	2929	1369		881.23	92.9	71.8		672.518	281	157
750.636	684	445		523.348	430	176		572.301	2101	993		572.455	1507	644		513.919	2786	3547		885.187	104	79.5		679.904	164	104
766.71	1182	760		526.344	2916	1191		582.349	5354	2411		582.494	4292	1818		520.832	2193	1052		890.517	104	99.6		685.915	9160	4628
768.655	905	652		530.135	318	142		586.319	1106	554		586.482	892	405		525.532	1500	1799		915.775	1046	732		691.951	422	249
782.676	824	669		532.362	976	397		595.543	258	212		594.573	576	364		530.898	1981	1037		933.768	980	680		696.015	324	188
799.315	339	302		536.332	844	377		639.372	321	274		639.554	309	183		535.822	7203	3337		961.826	292	228		697.949	372	223
802.182	509	437		540.395	2349	957		645.344	254	159		650.586	209	115		548.902	5616	2849		1024.81	194	192		709.981	995	638
836.779	343	332		544.19	422	256		649.413	292	226		657.676	643	405		572.999	27190	13850		1042.79	424	319		723.494	158	123
863.839	434	446		550.379	7098	2868		651.406	329	229		663.589	1013	492		576.866	3771	2479		1056.6	546	615		725.972	951	575
867.855	321	333		554.342	6137	2478		663.426	1284	704		667.588	1509	746		586.907	2524	2181		1074.98	212	158		757.157	169	159
876.745	397	443		564.192	466	379		667.442	2250	1293		681.602	1834	930		594.94	209609	107745						773.639	188	135
881.859	3526	2985		568.393	14715	6087		677.449	261	192		685.58	15569	7625		600.022	8750	4629						780.106	175	135
895.88	1902	1663		572.365	4562	1971		681.446	2167	1228		694.111	266	256		604.931	6843	3784						797.057	157	128
903.438	387	347		581.812	589	430		685.433	16692	8915		697.573	1987	1058		610.478	25192	25914						807.108	317	206
942.251	355	257		586.385	1990	897		697.42	2713	1494		702.693	235	165		619.011	15106	8414						817.713	319	207
945.452	451	403		621.441	331	180		751.479	721	482		707.671	465	296		632.12	2983	2616						823.2	529	392
948.676	494	743		631.455	468	222		765.525	398	290		710.715	231	170		648.995	8902	4551						825.111	552	382
951.094	408	669		637.453	597	363		768.508	396	282		712.616	221	153		672.15	168606	97320						839.178	467	381
967.005	2979	2903		639.467	701	360		778.53	970	739		728.683	529	359		680.901	13343	11652						855.732	202	189
972.383	377	329		649.47	3231	1556		782.563	395	303		751.673	472	294		692.682	7281	9890						861.758	678	490
974.52	392	404		653.513	1715	861		794.633	1201	904		766.713	273	170		699.177	43882	23950						893.285	224	197
976.987	1561	1713		655.46	1180	595		796.57	1252	980		778.705	687	450		708.107	317352	182708						910.357	206	215
995.022	421	264		663.507	637	344		810.59	1169	937		794.774	1031	673		717.198	128012	74120						920.32	257	244
				667.485	9154	4432		864.625	470	511		796.717	1043	635		727.229	41716	25446						924.341	165	165
				681.493	2961	1863		881.758	362	381		810.745	982	649		731.821	7175	8109						938.359	1884	1777
				685.488	54376	26446		891.754	552	702		818.749	366	304		737.411	7943	6130						952.396	1043	959
				737.552	1114	640		896.438	383	368		863.862	383	342		743.242	424086	275483						1006.51	291	401
				746.529	352	201		905.847	368	531		881.879	276	231		751.403	99502	78883						1019.51	224	263
				750.566	493	391		909.768	3768	4025		891.874	545	446		762.15	3939	5818						1025.29	217	294
				752.621	750	448		923.801	1850	1916		895.88	348	261		767.246	6636	8012						1029.8	132	119
				754.564	466	302		930.237	290	238		903.777	338	272		771.28	5576	4319						1033.35	612	677
				764.58	2101	1249		973.287	300	251		905.885	305	283		772.643	5763	8554
				768.621	471	294		977.846	506	840		909.905	3592	2814		815.279	145363	95453
				780.647	3049	1852		980.237	368	396		923.925	1745	1335		829.227	13844	13557
				782.603	3030	1872		991.172	254	292		931.661	368	344		833.33	235523	163564
				787.789	440	356		994.94	2848	3475		978.073	512	722		845.085	166337	146597
				792.515	506	465		999.177	467	410		995.041	2538	2311		861.663	8302	7756
				796.611	3017	1850		1001.33	356	390		1004.98	1860	1643		864.299	5237	4846
				849.714	1019	728		1004.96	1488	2077		1023.09	637	401		874.427	3948	3115
				861.623	413	376		1008.06	576	978						900.463	14864	11334
				863.384	346	306		1010.6	254	432						916.524	8016	6007
				867.744	727	562		1012.62	250	297						928.503	11648	9809
				877.74	1649	1223										943.579	9131	8675
				881.775	812	664										946.534	428255	363473
				891.731	739	585										954.097	2651	4053
				895.767	11950	8878										961.604	6289	4637
				903.509	342	299										971.623	5187	4162
				909.793	6183	4625										987.642	58640	48040
				963.917	1090	1234										1013.63	4498	4303
				972.91	251	348										1015.67	4778	4579
				980.895	8001	7031										1030.46	1540	1644
				990.845	4777	4372										1031.66	29548	25298
				1009.06	696	547										1041.53	14323	15842
																1044.61	3867	5193
																1059.69	142523	94440
